# Supplementary material for: The Associations between COMT and MAO-B Genetic Variants with Negative Symptoms in Patients with Schizophrenia
Source: Curr Issues Mol Biol. 2021 Jul 8;43(2):618–36. doi: 10.3390/cimb43020045 (PMC8928957; doi:10.3390/cimb43020045)
Supplement: Supplementary file 1 [file cimb-43-00045-s001.zip]

Archive with 1 entries (1 files):
- cimb-1260707-supplementary.pdf
